# Supplementary material for: RNA Polymerase II Mutations Conferring Defects in Poly(A) Site Cleavage and Termination in Saccharomyces cerevisiae
Source: G3 (Bethesda). 2013 Feb 1;3(2):167–80. doi: 10.1534/g3.112.004531 (PMC3564978; doi:10.1534/g3.112.004531)
Supplement: Supporting Information [file supp_3.2.167_FileS1.xlsx]

## Sheet: 1-23
Experiment of 1/23/08
Strain	Wt1	138	139	140	141	144	146	147	148	Wt2
Mutations		S2P/D66N	N206Y/V225E/R605G	E104G	Q46R/E80D	S45L/K537R	F557S	H572Y/F581L	L603S
K/L	15.9898	15.7713	16.0443	15.9685	15.6065	15.5479	16.2017	16.0962	15.3298	15.6832
	15.8659	15.7574	15.9904	15.8995	15.4609	15.4969	16.1235		15.2671	15.6891
Ave	15.9279	15.7644	16.0173	15.934	15.5337	15.5224	16.1626	16.0962	15.2985	15.6861
Wt ave	15.807
C/D	24.9056	24.3648	24.4107	24.3454	24.2513	24.0924	24.9261	25.1127	24.0806	24.6315
	24.5434	24.2479	24.6118	24.3809	24.3821	23.9246	25.0921	24.8556	23.7296	25.0737
Ave	24.7245	24.3064	24.5112	24.3632	24.3167	24.0085	25.0091	24.9841	23.9051	24.8526
	24.7885
G/H	24.6667	24.3207	25.3394	24.4343	24.1597	24.1219	25.4712	25.481	23.9504	24.7651
	24.942	24.333	25.3548	24.4315	24.1339	24.0377	25.382	25.3391	24.2124	24.7456
Ave	24.8044	24.3269	25.3471	24.4329	24.1468	24.0798	25.4266	25.4101	24.0814	24.7553
	24.7799
C/D:K/L	0.00197828	0.00268284	0.00277384	0.00290113	0.0022702	0.00278885	0.00217242	0.0021109	0.00256534
G/H:K/L	0.00199022	0.00264498	0.00155408	0.00276429	0.00255398	0.00265434	0.00162652	0.00157126	0.00227021
G/H:C/D	1.00603	0.985887	0.560263	0.952832	1.125	0.951768	0.748714	0.744356	0.884957

## Sheet: 1-24
Experiment of 1/24/08
Strain	Wt1	138	139	140	141	144	146	147	148	Wt2
Mutations		S2P/D66N	N206Y/V225E/R605G	E104G	Q46R/E80D	S45L/K537R	F557S	H572Y/F581L	L603S
K/L	17.0405	18.0866	17.0395	16.9811	17.4317	18.5525	16.6708	17.1748	16.5117	17.2721
	16.9492	18.0081	17.0441	16.764	17.4111	18.3477	16.6065	17.0206	16.5611	17.0382
Ave	16.9948	18.0474	17.0418	16.8725	17.4214	18.4501	16.6387	17.0977	16.5364	17.1552
Wt ave	17.075
C/D	24.9915	24.7195	24.8361	24.8122	24.7546	24.8853	24.6542	25.0404	25.1055	25.1302
	25.1285	24.7508	24.7624	25.0073	24.9372	25.1923	24.4396	24.9937	24.7965	25.1697
Ave	25.06	24.7352	24.7993	24.9098	24.8459	25.0388	24.5469	25.017	24.951	25.15
	25.105
G/H	25.9292	26.1069	26.0418	25.5729	25.6857	26.5677	25.389	25.9625	25.4938	25.5636
	25.993	26.1529	26.1814	25.7297	25.9125	26.4808	25.322	26.1102	25.5702	25.6179
Ave	25.9611	26.1299	26.1116	25.6513	25.7991	26.5243	25.3555	26.0364	25.532	25.5908
	25.7759
C/D:K/L	0.00382592	0.00969997	0.00462126	0.00380679	0.00582103	0.0103894	0.00416271	0.00413094	0.00293061
G/H:K/L	0.00240305	0.00368899	0.00186084	0.00227688	0.00300642	0.00371042	0.00237664	0.00203796	0.00195909
G/H:C/D	0.628098	0.38031	0.402668	0.59811	0.516475	0.357135	0.570935	0.49334	0.668492

## Sheet: 11-23
Experiment of 11/23/07
Strain	Wt1	138	139	140	141	144	146	147	148	Wt2
Mutations		S2P/D66N	N206Y/V225E/R605G	E104G	Q46R/E80D	S45L/K537R	F557S	H572Y/F581L	L603S
K/L	17.2963	19.085	18.6936	17.6901	16.7962	17.9432	17.295	17.4514	17.0598	16.6005
	17.1298	19.02	18.5303	17.715	16.5982	17.8474	17.2847	17.4735	16.9075	16.5683
Ave	17.213	19.0525	18.612	17.7026	16.6972	17.8953	17.2898	17.4625	16.9836	16.5844
Wt ave	16.8987
C/D	25.1999	25.1502	25.0056	24.7047	24.2038	25.1336	25.0643	25.5018	24.5487	25.2143
	25.2328	25.1704	25.1236	24.832	24.4987	25.2081	25.1088	25.2394	24.6083	25.1392
Ave	25.2164	25.1603	25.0646	24.7684	24.3513	25.1709	25.0865	25.3706	24.5785	25.1767
	25.1965
G/H	25.5747	27.3688	27.5061	24.5382	24.1503	25.0319	25.5119	25.8271	25.0399	25.4584
	25.6375	27.4209	27.3403	24.6315	24.2135	25.2344	25.4613	25.7881	25.1843	25.8937
Ave	25.6061	27.3948	27.4232	24.5849	24.1819	25.1332	25.4866	25.8076	25.1121	25.6761
	25.6411
C/D:K/L	0.00317764	0.0144998	0.011417	0.00746426	0.00496481	0.00645434	0.00449739	0.00416307	0.00517275
G/H:K/L	0.00233496	0.00308103	0.00222615	0.00847667	0.00558319	0.00662519	0.00340818	0.00307509	0.00357353
G/H:C/D	0.73481	0.212488	0.194986	1.13563	1.12455	1.02647	0.757812	0.738661	0.690837

## Sheet: 11-24
Experiment of 11/24/07
Strain	Wt1	138	139	140	141	144	146	147	148	Wt2
Mutations		S2P/D66N	N206Y/V225E/R605G	E104G	Q46R/E80D	S45L/K537R	F557S	H572Y/F581L	L603S
K/L	18.0721	17.7432	18.0194	17.1258	17.1145	17.7681	17.588	17.4707	17.6544	17.493
	17.9126	17.6937	17.8369	17.0763	17.0453	17.6442	17.5191	17.4839	17.5166	17.4765
Ave	17.9924	17.7185	17.9282	17.101	17.0799	17.7061	17.5535	17.4773	17.5855	17.4847
Wt ave	17.7386
C/D	25.2689	24.9086	24.8673	25.2242	24.6698	25.3849	25.1493	26.0959	25.387	25.5782
	25.1721	24.6168	24.7369	25.4547	24.9639	25.0613	25.6184	25.2125	25.0393	26.4721
Ave	25.2205	24.7627	24.8021	25.3394	24.8169	25.2231	25.3839	25.6542	25.2132	26.0252
	25.6228
G/H	25.6739	25.2472	26.4878	25.7548	24.6621	25.8603	26.1627	26.3026	26.2622	26.6551
	25.8793	25.4312	26.6307	25.7117	24.6195	26.0656	26.0342	26.3417	26.5539	26.6586
Ave	25.7766	25.3392	26.5592	25.7333	24.6408	25.9629	26.0985	26.3222	26.4081	26.6569
	26.2167
C/D:K/L	0.00423245	0.00757697	0.008526	0.00331127	0.00468742	0.0054597	0.00439375	0.00345557	0.00505643
G/H:K/L	0.00280423	0.00508083	0.0025223	0.00252021	0.00529601	0.00326932	0.00267742	0.0021749	0.00220873
G/H:C/D	0.662556	0.670562	0.295836	0.761101	1.12983	0.59881	0.60937	0.62939	0.436817

## Sheet: 11-13
Experiment of 11/13/07
Strain	Wt1	138	139	140	141
Mutations		S2P/D66N	N206Y/V225E/R605G	E104G	Q46R/E80D
K/L	15.443	15.4636	15.1095	15.1969	15.1321
	15.3131	15.4045	15.0244	15.1644	15.0413
Ave	15.378	15.434	15.067	15.1807	15.0867
Wt ave
C/D	23.427	23.2467	23.3663	23.0416	23.3317
	23.3161	23.2954	23.5588	23.231	22.9825
Ave	23.3716	23.271	23.4625	23.1363	23.1571
G/H	24.1743	23.6899	24.8502	23.3522	23.468
	23.991	23.7671	24.9017	23.4006	23.1088
Ave	24.0826	23.7285	24.8759	23.3764	23.2884
C/D:K/L	0.00392384	0.00437342	0.00296949	0.00402824	0.00372019
G/H:K/L	0.00239699	0.00318508	0.00111481	0.00341065	0.00339656
G/H:C/D	0.610877	0.728283	0.37542	0.846684	0.913009

## Sheet: 11-9
Experiment of 11/9/07
Strain	Wt1	138	139	140	141
Mutations		S2P/D66N	N206Y/V225E/R605G	E104G	Q46R/E80D
K/L	15.8392	15.9653	16.4379	16.4495	16.2109
	15.6299	15.8387	16.2473	16.3049	16.1172
Ave	15.7346	15.902	16.3426	16.3772	16.1641
Wt ave
C/D	23.9137	23.3249	24.1936	24.0687	23.7095
	23.6845	23.2759	24.1644	24.0138	23.9684
Ave	23.7991	23.3004	24.179	24.0412	23.839
G/H	24.083	23.4362	25.9078	25.1667	23.9544
	24.1165	23.5935	26.0784	25.2304	23.9688
Ave	24.0998	23.5149	25.9931	25.1986	23.9616
C/D:K/L	0.00373538	0.00592741	0.0043753	0.00493064	0.00489367
G/H:K/L	0.00303266	0.00510869	0.00124425	0.00221057	0.00449486
G/H:C/D	0.811874	0.861876	0.284381	0.448333	0.918506

## Sheet: 1-26
Experiment of 1/26/08
Strain	Wt1	139	140	141
Mutations		N206Y/V225E/R605G	E104G	Q46R/E80D
K/L	14.4222	15.3473	15.1266	15.5262
	14.2171	15.2603	15.0533	15.4674
Ave	14.3196	15.3038	15.09	15.4968
Wt ave
C/D	23.0668	23.9416	24.0504	24.1929
	23.1257	24.0804	24.4865	24.2938
Ave	23.0962	24.011	24.2684	24.2434
G/H	23.1198	25.5277	25.3276	24.4694
	23.1965	25.724	25.2108	24.7296
Ave	23.1581	25.6258	25.2692	24.5995
C/D:K/L	0.00228025	0.00239262	0.00172586	0.00232817
G/H:K/L	0.00218446	0.000781175	0.000862499	0.00181891
G/H:C/D	0.957991	0.326494	0.499751	0.781262

## Sheet: 11-12
Experiment of 11/12/07
Strain	Wt1	144	146	147	148
Mutations		S45L/K537R	F557S	H572Y/F581L	L603S
K/L	15.8893	16.2525	16.011	16.0149	15.8514
	15.6194	16.219	15.7766	15.8036	15.6956
Ave	15.7543	16.2358	15.8938	15.9093	15.7735
C/D	24.0362	23.9686	23.9524	23.6961	23.4871
	24.0312	23.8794	23.9086	23.7239	23.6672
Ave	24.0337	23.924	23.9305	23.71	23.5772
G/H	23.8354	24.6015	24.5817	24.2704	24.2315
	24.2271	24.7744	24.5099	24.4155	24.1951
Ave	24.0313	24.688	24.5458	24.343	24.2133
C/D:K/L	0.00321852	0.00484852	0.00380811	0.00448475	0.00447569
G/H:K/L	0.00322393	0.0028552	0.00248584	0.00289201	0.00287981
G/H:C/D	1.00168	0.58888	0.652775	0.644854	0.643434

## Sheet: 11-14
Experiment of 11/14/07
Strain	Wt1	144	146	147	148
Mutations		S45L/K537R	F557S	H572Y/F581L	L603S
K/L	15.4615	15.7358	18.2414	15.8003	15.2836
	15.3099	15.5495	15.6343	15.6419	15.1269
Ave	15.3857	15.6427	15.6343	15.7211	15.2052
C/D	23.3497	23.0938	22.9371	23.3491	22.918
	23.1985	22.855	22.9401	23.4562	23.1563
Ave	23.2741	22.9744	22.9386	23.4027	23.0372
G/H	23.6674	23.3486	23.6567	23.8347	23.8672
	23.8611	23.5466	23.4925	23.8956	23.3926
Ave	23.7643	23.4476	23.5746	23.8652	23.6299
C/D:K/L	0.00422056	0.00620775	0.00632653	0.00487095	0.00438888
G/H:K/L	0.00300472	0.00447187	0.00407119	0.00353505	0.00291017
G/H:C/D	0.711923	0.720369	0.64351	0.725741	0.663079
